# Supplementary material for: Evolution and Current Status of Influenza A Virus in Chile: A Review
Source: Pathogens. 2023 Oct 17;12(10):1252. doi: 10.3390/pathogens12101252 (PMC10610240; doi:10.3390/pathogens12101252)
Supplement: Supplementary file 1 [file pathogens-12-01252-s001.zip]

Archive with 4 entries (3 files):
- Supplemental Tables S1-S3/
- Supplemental Tables S1-S3/Table S1 List of influenza A virus isolates from avian hosts in Chile accumulated up to September 2023.xlsx
- Supplemental Tables S1-S3/Table S2 Level of wild bird mortality by species and geographical region accumulated up to May 2023 and penguin strandings accumulated up to September 2023.xlsx
- Supplemental Tables S1-S3/Table S3 The number of marine mammal strandings by species and geographical region accumulated up to September 2023.xlsx
