# Supplementary material for: Evolution and Current Status of Influenza A Virus in Chile: A Review
Source: Pathogens. 2023 Oct 17;12(10):1252. doi: 10.3390/pathogens12101252 (PMC10610240; doi:10.3390/pathogens12101252)
Supplement: Supplementary file 1 [file pathogens-12-01252-s001.zip › Supplemental Tables S1-S3/Table S2 Level of wild bird mortality by species and geographical region accumulated up to May 2023 and penguin strandings accumulated up to September 2023.xlsx]

## Sheet: Sheet1
	Mortality SAG							Strandings SERNAPESCA
Region	Peruvian booby (Sula variegata)	Guanay cormorant (Phalacrocorax bougainvillii)	Kelp gull (Larus dominicanus)	Peruvian pelican (Pelecanus thagus)	Neotropic cormorant (Phalacrocorax brasilianus)	Grey gull (Larus modestus)	Others	Humboldt penguin (Spheniscus humboldti)	Magellanic penguin (Spheniscus magellanicus)	Total general
Arica y Parinacota	2482	2536	33	609	1437	220	1100	62	0	8479
Tarapacá	485	1342	15	357	81	134	284	40	0	2738
Antofagasta	1010	198	19	2039	93	392	748	171	13	4683
Atacama	1186	600	185	405	94	112	235	120	2	2939
Coquimbo	268	755	842	61	86	5	174	450	35	2676
Valparaíso	508	200	1973	664	172	25	411	22	18	3993
O´Higgins	56	102	122	109	16	0	99	9	26	539
Maule	4	22	1269	135	14	8	298	9	1	1760
Ñuble	0	151	53	52	34	1	10	1	10	312
Biobio	3	2	69	18	47	0	57	9	22	227
Araucania	0	0	0	0	0	0	0	5	5	10
Los Ríos	0	1	0	0	0	0	588	0	17	606
Los Lagos	0	0	2	1	0	0	59	9	19	90
Aysen	0	0	0	0	0	0	0	0	0	0
Magallanes	0	0	0	0	0	0	0	0	5	5
Total general	6002	5909	4582	4450	2074	897	4063	907	173	29057
