# Supplementary material for: Evolution and Current Status of Influenza A Virus in Chile: A Review
Source: Pathogens. 2023 Oct 17;12(10):1252. doi: 10.3390/pathogens12101252 (PMC10610240; doi:10.3390/pathogens12101252)
Supplement: Supplementary file 1 [file pathogens-12-01252-s001.zip › Supplemental Tables S1-S3/Table S3 The number of marine mammal strandings by species and geographical region accumulated up to September 2023.xlsx]

## Sheet: Sheet1
Region	Strandings (SERNAPESCA)
	Marine otter (Lontra felina)	Chilean dolphin (Cephalorhynchus eutropia)	Southern river otter (Lontra provocax)	Sea lion (Otaria flavescens)	Juan Fernández fur seal (Arctocephalus philippii)	Burmeister´s porpoise(Phocoena spinipinnis)	Others	Total general
Arica	6	0	0	4263	0	18	30	4317
Tarapacá	4	0	0	1892	0	0	7	1903
Antofagasta	0	1	0	8078	0	5	12	8096
Atacama	7	0	0	2375	0	2	7	2391
Coquimbo	12	0	0	1313	1	5	12	1343
Valparaiso	8	0	0	120	18	2	4	152
O´higgins	0	0	0	284	3	1	5	293
Maule	0	8	0	167	10	1	3	189
Ñuble	0	6	0	418	2	0	0	426
Bío Bío	3	0	0	563	4	1	6	577
Araucania	0	0	0	28	0	0	1	29
Los Ríos	0	0	0	35	1	0	2	38
Los Lagos	0	2	0	114	3	0	7	126
Aysen	0	0	0	14	0	0	19	33
Magallanes y la Antartica Chilena	0	0	1	43	0	0	10	54
Total general	40	17	1	19707	42	35	125	19967
